# Supplementary material for: Dietary Polyphenols in Relation to Gut Microbiota Composition in Saudi Arabian Females
Source: Metabolites. 2022 Dec 20;13(1):6. doi: 10.3390/metabo13010006 (PMC9864957; doi:10.3390/metabo13010006)
Supplement: Supplementary file 1 [file metabolites-13-00006-s001.zip]

Archive with 1 entries (1 files):
- metabolites-2100279-supplementary.pdf
